# Supplementary material for: Involvement of autophagy in realgar quantum dots (RQDs) inhibition of human endometrial cancer JEC cells
Source: PeerJ. 2020 Oct 23;8:e9754. doi: 10.7717/peerj.9754 (PMC7587054; doi:10.7717/peerj.9754)
Supplement: Supplemental Information 3 [file peerj-08-9754-s003.xlsx]

## Sheet: Sheet1
24h					48h					72h
RQDs (μg/mL)	OD value				RQDs (μg/mL)	OD value				RQDs (μg/mL)	OD value
0	1.86112	2.27725	2.03035		0	1.86112	2.27725	2.03035		0	1.79926	1.84806	1.77647
	1.90666	1.77622	1.92303			1.90666	1.77622	1.99484			1.79212	1.73123	1.57759
1	1.98943	1.50808	1.82459		1	1.34396	1.41455	1.54032		1	0.799178	0.762403	0.769125
	1.72598	1.50359	1.67212			1.54107	1.41825	1.4983			0.774629	0.753936	0.823132
3	1.538	1.86402	1.38493		3	1.4588	1.46757	1.61583		3	0.945433	0.955906	0.757054
	1.85066	1.66166	1.47042			1.52465	1.57444	1.67084			0.884457	0.859975	0.807454
10	1.79926	1.84806	1.55946		10	1.0072	1.61406	1.61411		10	0.778404	0.712253	0.745918
	1.79212	1.86675	1.57759			0.966213	1.61397	1.59992			0.748675	0.688632	0.678803
30	1.69033	1.45725	1.81975		30	1.21853	1.59443	1.44194		30	0.662751	0.595531	0.593094
	1.61767	1.56354	1.47248			1.25675	1.67546	1.19335			0.625156	0.563393	0.581401
100	0.800463	0.736171	0.801479		100	0.39396	0.311649	0.393521		100	0.175417	0.146013	0.164012
	0.810348	0.717715	0.801519			0.385775	0.300433	0.381577			0.153376	0.158129	0.141052
