# Supplementary material for: Involvement of autophagy in realgar quantum dots (RQDs) inhibition of human endometrial cancer JEC cells
Source: PeerJ. 2020 Oct 23;8:e9754. doi: 10.7717/peerj.9754 (PMC7587054; doi:10.7717/peerj.9754)
Supplement: Supplemental Information 8 [file peerj-08-9754-s008.zip]

Archive with 24 entries (23 files):
- Supplemental files/
- Supplemental files/Fig.4  Atg12-1.png
- Supplemental files/Fig.4  Atg16L1-1.png
- Supplemental files/Fig.4  Atg5-2.png
- Supplemental files/Fig.4  Atg7-1.png
- Supplemental files/Fig.4  Atg7-3.png
- Supplemental files/Fig.4  Beclin-1-1.png
- Supplemental files/Fig.4  Beclin-1-2.png
- Supplemental files/Fig.4  Beclin-1-3.png
- Supplemental files/Fig.4  GAPDH-1.png
- Supplemental files/Fig.4  GAPDH-2.png
- Supplemental files/Fig.4  GAPDH-3.png
- Supplemental files/Fig.4  LC3-1.png
- Supplemental files/Fig.4  LC3-2.png
- Supplemental files/Fig.4  LC3-3.png
- Supplemental files/Fig.4  P62-1.png
- Supplemental files/Fig.4  P62-2.png
- Supplemental files/Fig.4  P62-3.png
- Supplemental files/Fig.4 Atg5-1.png
- Supplemental files/Fig.4 Atg7-2.png
- Supplemental files/Fig.S1 Beclin-1.png
- Supplemental files/Fig.S1 GAPDH-1.png
- Supplemental files/Fig.S1 LC3-1.png
- Supplemental files/Fig.S1 P62-1.png
